# Supplementary material for: Heat-Induced Proteotoxic Stress Response in Placenta-Derived Stem Cells (PDSCs) Is Mediated through HSPA1A and HSPA1B with a Potential Higher Role for HSPA1B
Source: Curr Issues Mol Biol. 2022 Oct 10;44(10):4748–68. doi: 10.3390/cimb44100324 (PMC9600182; doi:10.3390/cimb44100324)
Supplement: Supplementary file 1 [file cimb-44-00324-s001.zip]

Archive with 2 entries (2 files):
- Figures S1-S3.pdf
- Tables S1-S6.pdf
